# Supplementary material for: Relationship between Phenolic Compounds and Antioxidant Activity in Berries and Leaves of Raspberry Genotypes and Their Genotyping by SSR Markers
Source: Antioxidants (Basel). 2022 Sep 30;11(10):1961. doi: 10.3390/antiox11101961 (PMC9599021; doi:10.3390/antiox11101961)
Supplement: Supplementary file 1 [file antioxidants-11-01961-s001.zip]

Archive with 1 entries (1 files):
- antioxidants-1927671-supplementary.pdf
